# Supplementary material for: Transcriptomic and proteomic profiling reveal immune and metabolic dysregulation in the colonic mucosa of people living with HIV with incomplete immune recovery
Source: Front Immunol. 2025 Sep 17;16:1635523. doi: 10.3389/fimmu.2025.1635523 (PMC12484174; doi:10.3389/fimmu.2025.1635523)
Supplement: Supplementary file 5 [file Table2.xlsx]

## Sheet: SI INR_vs_IR
name	ID	Protein.names	Fold change	padj
ACE2	Q9BYF1	Angiotensin-converting enzyme 2;Processed angiotensin-converting enzyme 2	1,13	1.11277e-05
CASP3	P42574	Caspase-3;Caspase-3 subunit p17;Caspase-3 subunit p12	1,98	0.000823039
EIF1	K7EM18	Eukaryotic translation initiation factor 1	3,71	5.66222e-05
HLA-DRB1	P01911	HLA class II histocompatibility antigen, DRB1-15 beta chain	2,88	0.000333315
IGKV2-29	A2NJV5	Immunoglobulin kappa variable 2-29	-1,96	0.000828853
MSI2	J3QKT5	RNA-binding protein Musashi homolog 2	-2,13	3.31088e-05
PI4KA	P42356	Phosphatidylinositol 4-kinase alpha	1,45	0.000285982
POSTN	Q15063-5	Periostin	-3,32	0.000194785
RWDD1	E5RGQ3	RWD domain-containing protein 1	3,24	2.04519e-07
SPTBN1	Q01082-3	Spectrin beta chain, non-erythrocytic 1	2,07	0.000659154
TBL1XR1	A0A0D9SF63	F-box-like/WD repeat-containing protein TBL1XR1	2,98	5.80555e-13
TIMM8A	O60220	Mitochondrial import inner membrane translocase subunit Tim8 A	2,53	0.000348266

## Sheet: SI INR_vs_HC
name	ID	Protein.names		Fold change	padj
AIDA	Q96BJ3	Axin interactor, dorsalization-associated protein		1.21	0.0239
SLC9A1	P19634	Sodium/hydrogen exchanger 1		1.46	0.0431
ARAP1	E7EU13	Arf-GAP with Rho-GAP domain, ANK repeat and PH domain-containing protein 1		1.47	0.00297
PSMB9	A2ACR1	Proteasome subunit beta type;Proteasome subunit beta type-9		1.48	7.29e-05
PSMB10	P40306	Proteasome subunit beta type-10		1.49	0.037
PUS1	F5H168	tRNA pseudouridine synthase;tRNA pseudouridine synthase A, mitochondrial		1.52	0.0458
IYD	Q6PHW0	Iodotyrosine dehalogenase 1		1.77	0.0209
DNAJC5	Q9H3Z4-2	DnaJ homolog subfamily C member 5		2.13	0.00797
TBL1XR1	A0A0D9SF63	F-box-like/WD repeat-containing protein TBL1XR1		2.22	6.44e-10
PPIC	P45877	Peptidyl-prolyl cis-trans isomerase C		2.23	0.0149
CD38	P28907	ADP-ribosyl cyclase/cyclic ADP-ribose hydrolase 1		2.31	0.0372
RBM8A	Q9Y5S9	RNA-binding protein 8A		2.45	0.0486
SKP1	P63208	S-phase kinase-associated protein 1		2.47	0.0333
TAX1BP3	O14907	Tax1-binding protein 3		2.51	0.0466
MRPS21	P82921	28S ribosomal protein S21, mitochondrial		2.57	0.0158
CDC42SE2	Q9NRR3	CDC42 small effector protein 2		2.58	0.0272
MYADM	A0A494C017	Myeloid-associated differentiation marker		2.69	0.00328
RWDD1	E5RGQ3	RWD domain-containing protein 1		2.71	0.00596
CDK5	Q00535	Cyclin-dependent-like kinase 5		3.02	0.00494
BET1	H7C1N3	BET1 homolog		3.08	0.000203
ADH6	P28332	Alcohol dehydrogenase 6		3.17	0.0179
TACO1	Q9BSH4	Translational activator of cytochrome c oxidase 1		3.23	4.37e-13
RRAS2	P62070	Ras-related protein R-Ras2		3.26	4.37e-13
FN3K	Q9H479	Fructosamine-3-kinase		3.92	0.0317
ARHGEF6	Q15052-2	Rho guanine nucleotide exchange factor 6		4.16	0.00756

## Sheet: SI IR_vs_HC
name	ID	Protein.names								Fold change	padj
SPTBN1	Q01082-3	Spectrin beta chain, non-erythrocytic 1								-2.4	0.00341
HLA-DRB1	P01911	HLA class II histocompatibility antigen, DRB1-15 beta chain								-3.01	0.00586
IGKV A18	A2NJV5									2.1	0.0123
AIDA	Q96BJ3	Axin interactor, dorsalization-associated protein								1.18	0.000427
SLC9A1	P19634	Sodium/hydrogen exchanger 1								1.15	0.0219
ARAP1	E7EU13	Arf-GAP with Rho-GAP domain, ANK repeat and PH domain-containing protein 1								1.25	0.000334
PUS1	F5H168	tRNA pseudouridine synthase;tRNA pseudouridine synthase A, mitochondrial								1.55	0.000724
DNAJC5	Q9H3Z4-2	DnaJ homolog subfamily C member 5								2.17	2.54e-05
PPIC	P45877	Peptidyl-prolyl cis-trans isomerase C								2.23	0.000118
CD38	P28907	ADP-ribosyl cyclase/cyclic ADP-ribose hydrolase 1								1.99	0.00629
SKP1	P63208	S-phase kinase-associated protein 1								2.66	0.000115
TAX1BP3	O14907	Tax1-binding protein 3								3.53	1.46e-07
MRPS21	P82921	28S ribosomal protein S21, mitochondrial								2.48	0.000274
CDC42SE2	Q9NRR3	CDC42 small effector protein 2								2.87	2.91e-05
MYADM	A0A494C017	Myeloid-associated differentiation marker								2.83	1.22e-06
CDK5	Q00535	Cyclin-dependent-like kinase 5								3.47	1.56e-07
BET1	H7C1N3	BET1 homolog								2	0.00338
ADH6	P28332	Alcohol dehydrogenase 6								2.81	0.00145
TACO1	Q9BSH4	Translational activator of cytochrome c oxidase 1								3.07	4.36e-13
RRAS2	P62070	Ras-related protein R-Ras2								3.14	4.36e-13
FN3K	Q9H479	Fructosamine-3-kinase								3.75	0.000992
ARHGEF6	Q15052-2	Rho guanine nucleotide exchange factor 6								3.69	0.000462
NLRP6	P59044-2	NACHT, LRR and PYD domains-containing protein 6								-3.57	0.0027
GPD1	P21695	Glycerol-3-phosphate dehydrogenase [NAD(+)], cytoplasmic								-1.62	0.0124
NUP62	M0QXN5	Nuclear pore glycoprotein p62								-1.61	0.0453
NR3C1	D6RDA9	Glucocorticoid receptor								-1.05	0.0121
PECR	Q9BY49	Peroxisomal trans-2-enoyl-CoA reductase								1.69	0.00358
LCMT1	I3L2Q8	Leucine carboxyl methyltransferase 1								1.4	1.96e-05
MRPL3	H0Y9G6	39S ribosomal protein L3, mitochondrial								2.03	0.0421
BAIAP2L2	Q6UXY1	Brain-specific angiogenesis inhibitor 1-associated protein 2-like protein 2								1.27	0.0274
TAF10	Q12962	Transcription initiation factor TFIID subunit 10								1.04	0.0461
ADPGK	Q9BRR6-3	ADP-dependent glucokinase								1.94	0.00111
C1S	F8WCZ6	Complement C1s subcomponent;Complement C1s subcomponent heavy chain;Complement C1s subcomponent light chain								2.9	0.0167
CHKB	Q9Y259	Choline/ethanolamine kinase								1.57	0.0111
CLNS1A	E9PMI6	Methylosome subunit pICln								2.07	0.0436
COG2	B7Z2Y2	Conserved oligomeric Golgi complex subunit 2								1.39	0.00215
COX7C	D6R9Z7	Cytochrome c oxidase subunit 7C, mitochondrial								2.84	0.0471
CTPS2	Q9NRF8	CTP synthase 2								1.31	0.0112
EIF4E	D6RBW1	Eukaryotic translation initiation factor 4E								2.04	0.0103
EMILIN2	Q9BXX0	EMILIN-2								3.05	0.0131
EPG5	Q9HCE0-2	Ectopic P granules protein 5 homolog								7.83	0.00269
FAM45A	A0A3B3IRE4	Protein FAM45A;Protein FAM45B								1.9	0.0103
FYTTD1	Q96QD9-2	UAP56-interacting factor								1.15	0.0213
HPCAL1	P37235	Hippocalcin-like protein 1;Neuron-specific calcium-binding protein hippocalcin								2.5	0.00308
IGKV2-24	A0A0C4DH68									3.23	0.00687
ISG15	A0A096LNZ9	Ubiquitin-like protein ISG15								1.87	0.0085
MGST3	O14880	Microsomal glutathione S-transferase 3								2.49	0.0131
MTOR	P42345	Serine/threonine-protein kinase mTOR								5.37	0.000506
NIFK	Q9BYG3	MKI67 FHA domain-interacting nucleolar phosphoprotein								1.51	0.0343
NIT1	Q86X76-2	Nitrilase homolog 1								2.09	0.000516
P01700	P01700	Ig lambda chain V-I region HA;Ig lambda chain V-I region VOR								2.82	0.0477
PIK3C3	A8MYT4	Phosphatidylinositol 3-kinase;Phosphatidylinositol 3-kinase catalytic subunit type 3								1.57	1.24e-06
PITPNA	F5GWE5	Phosphatidylinositol transfer protein alpha isoform								1.32	0.0376
PTTG1IP	A8MXQ1	Pituitary tumor-transforming gene 1 protein-interacting protein								3.7	0.000199
SACM1L	Q9NTJ5	Phosphatidylinositide phosphatase SAC1								1.34	0.0017
SF3B6	Q9Y3B4	Splicing factor 3B subunit 6								2.31	0.0333
SLC39A11	A0A0J9YXZ0	Zinc transporter ZIP11								2.29	0.00314
SNAPIN	O95295	SNARE-associated protein Snapin								2.03	0.0237
SNF8	Q96H20-2	Vacuolar-sorting protein SNF8								2.15	0.0382
STAP2	M0R0J5	Signal-transducing adaptor protein 2								3.24	0.00705

## Sheet: TI INR_vs_IR
name	ID	Protein.names				Fold change	padj
MT-ATP8	P03928	ATP synthase protein 8				-1.78	3.53104e-06
SST	P61278	Somatostatin;Somatostatin-28;Somatostatin-14				-1.96	0.000129836
ZWINT	A6NH27	ZW10 interactor				-3.71	0.000203743
HMGA1	P17096	High mobility group protein HMG-I/HMG-Y				-2.96	3.21337e-05

## Sheet: TI INR_vs_HC
name	ID	Protein.names			Fold change	padj
CPS1	P31327	Carbamoyl-phosphate synthase [ammonia], mitochondrial			2.18	0.00202454
MT-ATP8	P03928	ATP synthase protein 8			-1.63	1.27183e-05
GCSH	A0A1W2PQV2	Glycine cleavage system H protein, mitochondrial			2.37	4.43387e-05
